# Supplementary material for: Genome-wide identification of chitinase genes in Thalassiosira pseudonana and analysis of their expression under abiotic stresses
Source: BMC Plant Biol. 2021 Feb 10;21:87. doi: 10.1186/s12870-021-02849-2 (PMC7874618; doi:10.1186/s12870-021-02849-2)
Supplement: Supplementary file 1 — Additional file 1: Table S1. Analysis and prediction of signal peptides, Transmembrane helices (TMHs) and Subcellular localizations of the TpChi proteins. [file 12870_2021_2849_MOESM1_ESM.xlsx]

## Sheet: Sheet1
Table S1. Analysis and prediction of signal peptides, Transmembrane helices (TMHs) and Subcellular localizations of the TpChi proteins
Protein	Signal peptide			Number of predicted TMH	Subcellular localization
	Protein length (aa)	Peptide	Cleavage site		WoLF PSORT	HECTAR	ASAFind
TpChi1	417			0	Nucleus	Other localisation (not signal peptid, type II signal anchor, chloroplast or mitochondrion)	Not plastid, SignalP negative
TpChi2	2070			11	Plasma membrane	Other localisation (not signal peptid, type II signal anchor, chloroplast or mitochondrion)	Not plastid, SignalP negative
TpChi3	1464			0	Chloroplast	Other localisation (not signal peptid, type II signal anchor, chloroplast or mitochondrion)	Not plastid, SignalP negative
TpChi4	1498			0	Nucleus	Other localisation (not signal peptid, type II signal anchor, chloroplast or mitochondrion)	Not plastid, SignalP negative
TpChi5	1087			1	Nucleus	Other localisation (not signal peptid, type II signal anchor, chloroplast or mitochondrion)	Not plastid, SignalP negative
TpChi6	3512			0	Extracellular	Signal peptide	Not plastid, SignalP positive
TpChi7	684			0	Nucleus	Other localisation (not signal peptid, type II signal anchor, chloroplast or mitochondrion)	Not plastid, SignalP negative
TpChi8	901			0	Chloroplast	Other localisation (not signal peptid, type II signal anchor, chloroplast or mitochondrion)	Plastid, low confidence
TpChi9	2494	Sec signal peptide	Between pos. 25 and 26	1	Vacular membrane	Signal peptide	Not plastid, SignalP positive
TpChi10	785			0	Nucleus	Other localisation (not signal peptid, type II signal anchor, chloroplast or mitochondrion)	Not plastid, SignalP negative
TpChi11	1349			0	Nucleus	Other localisation (not signal peptid, type II signal anchor, chloroplast or mitochondrion)	Not plastid, SignalP negative
TpChi12	1819			0	Chloroplast	Signal peptide	Not plastid, SignalP positive
TpChi13	1031	Sec signal peptide	Between pos. 31 and 32	0	Plasma membrane	Signal peptide	Not plastid, SignalP positive
TpChi14	2773	Sec signal peptide	Between pos. 25 and 26	1	Vacular membrane	Signal peptide	Not plastid, SignalP positive
TpChi15	1116			0	Nucleus	Other localisation (not signal peptid, type II signal anchor, chloroplast or mitochondrion)	Not plastid, SignalP negative
TpChi16	911			0	Nucleus	Other localisation (not signal peptid, type II signal anchor, chloroplast or mitochondrion)	Not plastid, SignalP negative
TpChi17	1113	Sec signal peptide	Between pos. 21 and 22	0	Chloroplast	Signal peptide	Not plastid, SignalP positive
TpChi18	3325	Sec signal peptide	Between pos. 21 and 22	0	Chloroplast	Signal peptide	Not plastid, SignalP positive
TpChi19	2241			0	Plasma membrane	Other localisation (not signal peptid, type II signal anchor, chloroplast or mitochondrion)	Not plastid, SignalP negative
TpChi20	656	Sec signal peptide	Between pos. 24 and 25	0	Chloroplast	Signal peptide	Not plastid, SignalP positive
TpChi21	1122	Sec signal peptide	Between pos. 22 and 23	0	Extracellular	Signal peptide	Not plastid, SignalP positive
TpChi22	877	Sec signal peptide	Between pos. 27 and 28	1	Nucleus	Signal peptide	Not plastid, SignalP positive
TpChi23	1438	Sec signal peptide	Between pos. 16 and 17	1	Chloroplast	Signal peptide	Plastid, high confidence
TpChi24	1735			0	Nucleus	Signal peptide	Not plastid, SignalP positive
