# Supplementary material for: Genome-wide identification of chitinase genes in Thalassiosira pseudonana and analysis of their expression under abiotic stresses
Source: BMC Plant Biol. 2021 Feb 10;21:87. doi: 10.1186/s12870-021-02849-2 (PMC7874618; doi:10.1186/s12870-021-02849-2)
Supplement: Supplementary file 2 — Additional file 2: Table S2. List of the putative motifs of the TpChi proteins. [file 12870_2021_2849_MOESM2_ESM.xlsx]

## Sheet: Sheet1
Table S2. List of the putative motifs of the TpChi proteins
Motif	Width	Best possible match
1	42	FPAMAADPAARKKFAKSCVDLJETYGFDGIDJDWEYPGYREH
2	57	GYYASWQWYDRNKLAKPANLDFTKVTRVNFAFFQTBEKGBIWGTDSWADPNLLFGPY
3	25	IDIVGLASYLTEFNLMTYDFHGSWD
4	42	QGEGSKGFSVDGCVRNWLAGGGSRDKINIGLPFYGRSFAGAT
5	29	GLVSYDDEEAICDKTQYAMENCLNGYIIW
6	41	GPDEITWYLDEGTPQYYNIVEKLPEMISVRDEKTKTQYAYN
7	28	TPDDTENYVLLLKEIREALDELGEQTGL
8	27	CAYHQYEEGLIYLAHAAGAEVYPSIGG
9	29	ELSGDLLEDLSTPLLDAVNAKLNBPSLDC
10	65	FGGTLNNINGGLECPAYPGGWHGEAVKLRLNRYCKAATALGVDKLLKLDGCKGLKTAFEECLEDG
11	42	HAEKIFMMGSLDQRKKELAAFLGHTLHESDEFKAGREYLACA
12	57	LGIPRSKLVLGLAAYGRSYTLSDSKCTTAGCPIEGAGLTGCEGEPGFLPYFEJADFM
13	41	NYNYIAASLALTGDANTFCSNPDLVATEPSYAWGVGIYFWM
14	38	GEVPTQACFDSHPLTFISDELYGAPPDPNHPERAYVAP
15	15	YYGLTAALPCGPSHI
16	27	YKEFNSVKDRNPDLKTLIAVGGWTFBQ
17	21	LEGYVKANSVFFGRGAIQLSW
18	26	DVDKFGYTHLVYSFAGISSSGYLEAW
19	34	PCDLLTZDVFNAJAPEATAPYTYVGLCDAIDDYN
20	39	HYFCGTDWTDANSQCGTPCPSGSSEECPDGQTCFAFTTC
