# Supplementary material for: Genome-wide identification of chitinase genes in Thalassiosira pseudonana and analysis of their expression under abiotic stresses
Source: BMC Plant Biol. 2021 Feb 10;21:87. doi: 10.1186/s12870-021-02849-2 (PMC7874618; doi:10.1186/s12870-021-02849-2)
Supplement: Supplementary file 3 — Additional file 3: Table S3. The information of chitinases from T. oceanica. [file 12870_2021_2849_MOESM3_ESM.xlsx]

## Sheet: Sheet1
Table S3. The information of chitinases from T. oceanica
Name	Protein Id	Transcript Id	Genome location
ToChi1	83488	84254	scaffold_24:14,088-22,821 (-)
ToChi2	89481	90247	scaffold_35:6,750-22,295 (-)
ToChi3	98448	99214	scaffold_68:716-14,740 (-)
ToChi4	103331	104097	scaffold_96:734-6,420 (+)
ToChi5	80134	80900	scaffold_197:10,684-12,573 (+)
ToChi6	80617	81383	scaffold_203:8,397-12,689 (+)
ToChi7	88838	89604	scaffold_335:3,786-6,074 (-)
ToChi8	89482	90248	scaffold_350:82-3,087 (+)
ToChi9	95311	96077	scaffold_525:5,655-9,677 (-)
ToChi10	96315	97081	scaffold_572:6,694-11,031 (-)
ToChi11	70605	71371	scaffold_1080:4,675-7,891 (+)
ToChi12	75153	75919	scaffold_1446:1,416-5,424 (+)
ToChi13	76291	77057	scaffold_1554:5,428-7,538 (+)
ToChi14	81067	81833	scaffold_2085:1,499-6,658 (+)
ToChi15	82825	83591	scaffold_2308:1-2,577 (+)
ToChi16	84998	85764	scaffold_2638:203-6,371 (-)
ToChi17	85017	85783	scaffold_2640:256-3,678 (-)
ToChi18	93753	94519	scaffold_4656:75-4,445 (+)
ToChi19	94728	95494	scaffold_4999:441-3,687 (-)
ToChi20	99029	99795	scaffold_7105:1,280-3,435 (+)
ToChi21	102366	103132	scaffold_8998:1-2,514 (+)
ToChi22	80980	81746	scaffold_20749:1-1,011 (+)
