# Supplementary material for: Genome-wide identification of chitinase genes in Thalassiosira pseudonana and analysis of their expression under abiotic stresses
Source: BMC Plant Biol. 2021 Feb 10;21:87. doi: 10.1186/s12870-021-02849-2 (PMC7874618; doi:10.1186/s12870-021-02849-2)
Supplement: Supplementary file 5 — Additional file 5: Table S5. The proportion of secondary structure of the TpChi proteins. [file 12870_2021_2849_MOESM5_ESM.xlsx]

## Sheet: Sheet1
Table S5. The proportion of secondary structure of the TpChi proteins
Protein	Alpha helix (%)	Extended strand (%)	Beta turn (%)	Random coil (%)
TpChi1	0.3094	0.1631	0.0624	0.4652
TpChi2	0.315	0.213	0.0754	0.3966
TpChi3	0.2042	0.2561	0.0683	0.4713
TpChi4	0.4539	0.1395	0.0861	0.3204
TpChi5	0.2594	0.1674	0.0681	0.5051
TpChi6	0.1495	0.1831	0.0663	0.6011
TpChi7	0.2719	0.1535	0.095	0.4795
TpChi8	0.1643	0.2098	0.081	0.545
TpChi9	0.3356	0.1804	0.0938	0.3901
TpChi10	0.3363	0.1592	0.0624	0.442
TpChi11	0.2076	0.2528	0.0897	0.45
TpChi12	0.2397	0.1919	0.0924	0.4761
TpChi13	0.2338	0.1756	0.0786	0.5121
TpChi14	0.295	0.1677	0.0772	0.4602
TpChi15	0.2608	0.1703	0.095	0.474
TpChi16	0.2173	0.2042	0.09	0.4885
TpChi17	0.142	0.2111	0.0737	0.5732
TpChi18	0.277	0.1907	0.0785	0.4538
TpChi19	0.249	0.1901	0.0843	0.4766
TpChi20	0.3064	0.2302	0.0732	0.3902
TpChi21	0.1542	0.2504	0.1025	0.4929
TpChi22	0.1642	0.187	0.0764	0.5724
TpChi23	0.2072	0.2309	0.0904	0.4715
TpChi24	0.1965	0.2329	0.087	0.4836
Average	0.247925	0.196288	0.0811542	0.474642
