# Supplementary material for: Genome-wide identification of chitinase genes in Thalassiosira pseudonana and analysis of their expression under abiotic stresses
Source: BMC Plant Biol. 2021 Feb 10;21:87. doi: 10.1186/s12870-021-02849-2 (PMC7874618; doi:10.1186/s12870-021-02849-2)
Supplement: Supplementary file 6 — Additional file 6: Table S6. Top 3D models predicted of of the TpChi proteins. [file 12870_2021_2849_MOESM6_ESM.xlsx]

## Sheet: Sheet1
Table S6. Top 3D models predicted of of the TpChi proteins
Protein	Model	QMEAN score		Description	Species	No
Group I
TpChi1		-5.6		Class I chitinase	Rice	1
TpChi13		-0.56		Amaranthus caudatus ntimicroial peptide 2		3
TpChi15		-4.28		Neurogenic locus notch homolog protein 1		3
TpChi19		-4.23		Class I chitinase	Rice	3
TpChi20		-4.43		Protein SSM1	saccharomyces cerevisiae	2
Group II
TpChi17		-4.28		Chitinase	Bacillus anthracis	1
Group III
TpChi24		-3.78		Chitotriosidase	Human	2
TpChi3		-3.88		Chitotriosidase	Human	2
TpChi21		-2.91		Chitotriosidase	Human	2
TpChi22		-3.21		Chitotriosidase	Human	1
Group IV
TpChi6		-3.47				1
TpChi14		-2.71		Group II chitinase	Ostrinia furnacalis	2
TpChi18		-3.09		Chitinase	Ostrinia furnacalis	2
Group V
.TpChi2		-3.76		Chitinase ChiA74	Bacillus thuringiensis	4
TpChi10		-4.24		Chitinase ChiA74	Bacillus thuringiensis	4
TpChi5		-4.42		Chitinase A	Autographa californica nucleopolyhedrovirus (AcMNPV)	1
TpChi8		-3.18		Chitinase ChiA74	Bacillus thuringiensis	1
TpChi16		-3.19		Chitinase ChiA74	Bacillus thuringiensis	1
TpChi23		-5.16		Chitinase	Clonostachys rosea	1
Group VI
TpChi4		-4.46		Superkiller protein	Yeast	2
Group VII
TpChi9		-7.68		Toll-like receptor 3		5
TpChi12		-4.03		Chitinase Chit42	Trichoderma harzianum	2
Group VIII
TpChi7		-4.89		Chitinase	Chromobacterium violaceum	1
TpChi11		-5.06		Chitinase	Chromobacterium violaceum	1
