# Supplementary material for: Genome-wide identification of chitinase genes in Thalassiosira pseudonana and analysis of their expression under abiotic stresses
Source: BMC Plant Biol. 2021 Feb 10;21:87. doi: 10.1186/s12870-021-02849-2 (PMC7874618; doi:10.1186/s12870-021-02849-2)
Supplement: Supplementary file 7 — Additional file 7: Table S7. Keywords used for searching T. pseudonana chitinase genes on JGI. [file 12870_2021_2849_MOESM7_ESM.xlsx]

## Sheet: Sheet1
Table S7. Keywords used for searching T. pseudonana chitinase genes on JGI
Keywords
chitinase
chitin hydrolase
chitodextrinase
1,4-beta-poly-N-acetylglucosaminidase
poly-beta-glucosaminidase
beta-1,4-poly-N-acetyl glucosamidinase
poly[1,4-(N-acetyl-beta-D-glucosaminide)] glycanohydrolase
(1->4)-2-acetamido-2-deoxy-beta-D-glucan glycanohydrolase
chitin
chitin degradation
chitin hydrolysis
family 19 glycoside hydrolase
Glucosaminidase
