# Supplementary material for: Genome-wide identification of chitinase genes in Thalassiosira pseudonana and analysis of their expression under abiotic stresses
Source: BMC Plant Biol. 2021 Feb 10;21:87. doi: 10.1186/s12870-021-02849-2 (PMC7874618; doi:10.1186/s12870-021-02849-2)
Supplement: Supplementary file 8 — Additional file 8: Table S8. All transcripts annotated as chitinase in T. pseudonana genome from JGI database. [file 12870_2021_2849_MOESM8_ESM.xlsx]

## Sheet: Tp chirinase JGI
Table S8. All transcripts annotated as chitinase in T. pseudonana genome from JGI database
Transcript Id	Location	Scaffold	Correction
1786	chr_1:2,433,202-2,436,209 (+)	chr_1
1927	chr_1:2,744,693-2,746,486 (-)	chr_1
2045	chr_1:3,039,075-3,042,043 (-)	chr_1
2222	chr_2:478,630-481,790 (+)	chr_2
2647	chr_2:1,497,142-1,498,173 (+)	chr_2	Partial sequence of 21369
21369	chr_2:1,497,142-1,498,555 (+)	chr_2
268366	chr_2:2,082,322-2,084,912 (-)	chr_2	Partial sequence of 21501
21501	chr_2:2,082,322-2,089,884 (-)	chr_2
2873	chr_2:2,082,387-2,089,884 (-)	chr_2	Partial sequence of 21501
21626	chr_3:306,112-310,877 (-)	chr_3
3171	chr_3:306,168-310,877 (-)	chr_3	Partial sequence of 21626
261660	chr_3:308,947-310,050 (-)	chr_3	Partial sequence of 21626
3771	chr_3:1,759,345-1,764,487 (-)	chr_3	Partial sequence of 21917
21917	chr_3:1,759,345-1,764,662 (-)	chr_3
261895	chr_3:1,762,646-1,763,454 (-)	chr_3	Partial sequence of 21917
22088	chr_4:199,894-204,931 (-)	chr_4
4110	chr_4:199,941-204,931 (-)	chr_4	Partial sequence of 22088
262025	chr_4:202,181-203,200 (-)	chr_4	Partial sequence of 22088
4417	chr_4:960,301-971,738 (+)	chr_4	Partial sequence of 22238
22238	chr_4:960,301-971,814 (+)	chr_4
262153	chr_4:969,330-970,349 (+)	chr_4	Partial sequence of 22238
4678	chr_4:1,635,653-1,638,268 (+)	chr_4	Partial sequence of 22376
22376	chr_4:1,635,653-1,638,316 (+)	chr_4
262247	chr_4:1,636,585-1,638,268 (+)	chr_4	Partial sequence of 22376
5167	chr_5:510,125-511,687 (-)	chr_5
22666	chr_5:766,213-767,832 (-)	chr_5
5406	chr_5:1,117,857-1,121,711 (+)	chr_5
262517	chr_5:1,120,378-1,121,710 (+)	chr_5	Partial sequence of 5406
22902	chr_5:1,993,347-1,995,491 (-)	chr_5
5767	chr_5:2,040,965-2,049,147 (+)	chr_5	Partial sequence of 22909
22909	chr_5:2,040,965-2,049,241 (+)	chr_5
262645	chr_5:2,042,321-2,043,900 (+)	chr_5	Partial sequence of 22909
22915	chr_5:2,100,817-2,105,674 (-)	chr_5
5782	chr_5:2,100,876-2,105,674 (-)	chr_5	Partial sequence of 22915
268966	chr_5:2,101,734-2,103,465 (-)	chr_5	Partial sequence of 22915
23044	chr_6:588,864-591,744 (-)	chr_6
6636	chr_7:81,934-86,292 (+)	chr_7
23366	chr_7:358,214-361,951 (-)	chr_7
23384	chr_7:448,791-455,002 (-)	chr_7
6769	chr_7:448,860-455,002 (-)	chr_7	Partial sequence of 23384
263096	chr_7:450,731-451,446 (-)	chr_7	Partial sequence of 23384
263097	chr_7:452,287-454,774 (-)	chr_7	Partial sequence of 23384
6978	chr_7:953,351-956,678 (+)	chr_7	Partial sequence of 23470
23470	chr_7:953,351-956,745 (+)	chr_7
263184	chr_7:954,080-954,637 (+)	chr_7	Partial sequence of 23470
23629	chr_7:1,845,016-1,855,061 (-)	chr_7
7302	chr_7:1,845,071-1,855,061 (-)	chr_7	Partial sequence of 23629
263297	chr_7:1,849,762-1,851,046 (-)	chr_7	Partial sequence of 23629
23700	chr_8:274,001-278,110 (-)	chr_8
7454	chr_8:274,034-277,825 (-)	chr_8	Partial sequence of 23700
23701	chr_8:278,508-279,599 (+)	chr_8
23769	chr_8:633,408-636,670 (-)	chr_8
23897	chr_9:30,267-33,300 (+)	chr_9
8279	chr_10:177,498-181,104 (+)	chr_10
263622	chr_10:178,890-180,163 (+)	chr_10	Partial sequence of 8279
24204	chr_10:669,458-670,919 (-)	chr_10
8473	chr_10:669,498-670,919 (-)	chr_10	Partial sequence of 24204
8584	chr_10:1,000,728-1,008,238 (+)	chr_10
24304	chr_11a:201,788-205,008 (+)	chr_11a
24326	chr_11a:339,905-344,411 (-)	chr_11a
8731	chr_11a:340,624-344,411 (-)	chr_11a	Partial sequence of 24326
263782	chr_11a:342,240-343,525 (-)	chr_11a	Partial sequence of 24326
24421	chr_12:128,580-139,130 (-)	chr_12
8955	chr_12:128,677-139,130 (-)	chr_12	Partial sequence of 24421
263859	chr_12:134,321-135,383 (-)	chr_12	Partial sequence of 24421
24535	chr_12:778,218-781,630 (+)	chr_12
9525	chr_13:644,593-648,621 (+)	chr_13
24688	chr_13:675,599-683,424 (-)	chr_13
9804	chr_14:424,472-427,447 (-)	chr_14
24870	chr_14:591,122-598,415 (-)	chr_14
24935	chr_14:904,211-907,385 (-)	chr_14
24997	chr_15:373,374-378,408 (+)	chr_15
10164	chr_15:452,194-478,680 (+)	chr_15
10331	chr_16a:30,899-63,337 (-)	chr_16a
25158	chr_16a:394,795-399,758 (+)	chr_16a
10518	chr_16b:101,292-102,340 (+)	chr_16b
11110	chr_19a_19:163,538-171,325 (-)	chr_19a_19
264576	chr_19a_19:166,350-167,033 (-)	chr_19a_19	Partial sequence of 11100
264577	chr_19a_19:167,867-169,017 (-)	chr_19a_19	Partial sequence of 11100
11125	chr_19a_19:210,121-212,567 (-)	chr_19a_19
264582	chr_19a_19:211,536-212,480 (-)	chr_19a_19	Partial sequence of 11125
11167	chr_19a_19:334,221-338,299 (-)	chr_19a_19
11236	chr_19a_19:528,078-531,770 (+)	chr_19a_19
264601	chr_19a_19:528,487-529,472 (+)	chr_19a_19	Partial sequence of 11236
11237	chr_19a_19:532,139-535,390 (+)	chr_19a_19
264602	chr_19a_19:532,756-533,753 (+)	chr_19a_19	Partial sequence of 11237
11963	chr_22:1,024,768-1,030,124 (-)	chr_22
25806	chr_22:1,030,742-1,032,542 (+)	chr_22
12048	chr_23:244,567-250,450 (+)	chr_23	partial sequence of 25849
25849	chr_23:244,567-250,756 (+)	chr_23
264902	chr_23:248,147-248,763 (+)	chr_23	partial sequence of 25849
264903	chr_23:248,895-250,000 (+)	chr_23	partial sequence of 25849
270127	chr_23:249,976-250,756 (+)	chr_23	partial sequence of 25849
