# Supplementary material for: Genome-wide identification of chitinase genes in Thalassiosira pseudonana and analysis of their expression under abiotic stresses
Source: BMC Plant Biol. 2021 Feb 10;21:87. doi: 10.1186/s12870-021-02849-2 (PMC7874618; doi:10.1186/s12870-021-02849-2)
Supplement: Supplementary file 9 — Additional file 9: Table S9. Primers used in qRT-PCR studies. [file 12870_2021_2849_MOESM9_ESM.xlsx]

## Sheet: Sheet1
Supplementary Table S9. Primers used in qRT-PCR studies
Gene	Sequences	Product Length(bp)
Beta Tubulin	F:AAGGAGGTGGATGATGAGATG	152
	R:ATGCAGGTGGAGTTACCAATG
TpChi1	F:AAGTATGCGTGGGGTACAGC	167
	R:GCCTCTGCATGGTACGAGTT
TpChi3	F:GGGCTCTTGCTCTTCGTTCT	201
	R:GCCATTGCTGTTGTTCGAGG
TpChi4	F:CTCAAACTAGCCTCGCTCCC	206
	R:GCTGCCTACTTTGTTGACGC
TpChi5	F:CCTAGCCTCCCAACGAACAG	98
	R:TTTGAGGCAGTTGTCGTGGT
TpChi8	F:GACACAGCGAAGTGGAGTGT	239
	R:TCATCAAGCAAATCCCCGCT
TpChi9	F:AAATCGGTCGGCAAGATGGT	129
	R:CCAACGCCAGAGACAAGGAT
TpChi10	F:CACACCGTCAATGTCCGAGA	154
	R:TCGAGCAAAGGCGGATTCTT
TpChi11	F:GGCGGGTCTATTCACAACCA	115
	R:GGCACCGAAAGTACCGATCA
TpChi12	F:CCCCGAAGCTCAATTTCCCT	171
	R:GCAGCCTTCCACTCATCACT
TpChi13-	F:CGGACGAGGAGCAATTCAGT	136
	R:TCCCGTACCCCAAGCATAGA
TpChi17-	F:AAAACACAGCCTCCCACGAA	103
	R:AAGAAACGAAGGGGCGGAAA
TpChi19	F:GCCTGTGGGGACAATACGAA	250
	R:TAGAGCCACGCCCAAAGAAG
TpChi23	F:AGGAAGAGGGTGTGTCCAGT	156
	R:CTTCGAGCAACCGACCTTCT
TpChi24	F:TCCATCGGTAGCATCAGGGA	202
	R:CTGATTGGGCTGAATGGGGT
